# Supplementary material for: Data on changes in flexural strength and elastic modulus of dental CAD/CAM composites after deterioration tests
Source: Data Brief. 2019 Apr 3;24:103889. doi: 10.1016/j.dib.2019.103889 (PMC6461697; doi:10.1016/j.dib.2019.103889)
Supplement: Supplementary file 2 [file mmc2.zip]

Archive with 3 entries (2 files):
- data-190222.xlsx
- __MACOSX/
- __MACOSX/._data-190222.xlsx
