# Supplementary material for: Data on changes in flexural strength and elastic modulus of dental CAD/CAM composites after deterioration tests
Source: Data Brief. 2019 Apr 3;24:103889. doi: 10.1016/j.dib.2019.103889 (PMC6461697; doi:10.1016/j.dib.2019.103889)
Supplement: Supplementary file 2 [file mmc2.zip › data-190222.xlsx]

## Sheet: Sheet1
	Product name	Abbreviation	Deterioration test	Flexural strength（MPa）												Flexural modulus（GPa） 10-30N
				1	2	3	4	5	6	7	8	9	10	ave	sd	1	2	3	4	5	6	7	8	9	10	ave	sd
	Cerasmart300	CE	37°C water for 1 day	246.9	229.1	225.1	230.7	256.9	224.8	228.1	250	243.7	230.3	236.56	11.6553	11.4	9.7	10.4	9.7	10.5	11.4	9.3	10.9	10.6	8.5	10.24	0.933571
			37°C water for 7 days	217	192.8	201.4	204.7	195	203.2	219.8	186.4	212.2	230.4	206.29	13.5585	10.1	10.9	9.9	10.5	10.6	10.3	9.7	9.8	9.6	10	10.14	0.424788
			TC 5,000	191.8	183.4	213.7	199.4	226.3	217.2	195.3	228.3	189.5	180	202.49	17.6056	10.2	10.4	10.2	10.4	10.9	10.5	9.5	10.9	10.41	10.5	10.391	0.395712
			TC 10,000	224.1	186.2	186.5	200.5	177	207.5	201.6	201.4	188.4	174.9	194.81	15.0508	10.5	9.9	9.7	9	9.8	10.4	10	10.8	10.1	10.2	10.04	0.497103
	KATANA AVENCIA Block	KA	37°C water for 1 day	193.7	188.2	220.5	196.3	181.8	210	208.2	206	207.1	188.2	200	12.1883	8.1	7.7	8.3	8.4	8.5	8.3	8.4	8.7	8.1	8.2	8.27	0.271006
			37°C water for 7 days	153.7	170.5	164.3	182.3	158.7	173.5	166.1	178.8	177.2	203	172.81	13.9212	7.9	8.1	7.8	8.2	8.3	7.7	7.8	7.9	7.9	7.5	7.91	0.237814
			TC 5,000	159.3	154.6	165.2	126.9	168.9	162.7	132.8	133.5	162.4	152.3	151.86	15.2146	8.1	7.4	8.1	8	7.4	7.9	7	7.6	7.6	7.8	7.69	0.357305
			TC 10,000	152.1	182.9	150.1	179	168.1	155.3	173.3	155.2	142.3	152.3	161.06	13.7227	7.6	7.4	7.3	7.5	7.5	7.7	7.4	7.6	7.8	7.3	7.51	0.166333
	KATANA AVENCIA P Block	KAP	37°C water for 1 day	266.8	262.2	265	276.5	278.2	276.2	271.7	263.2	265.7	282.1	270.76	7.08883	16.3	18.2	16.9	16.9	18	17.4	14.9	16.6	16.8	15.8	16.78	0.981835
			37°C water for 7 days	256.4	268.4	259.7	256.1	280.6	249	257.6	265	257.1	270.7	262.06	9.16154	14.3	16.4	14.4	17.1	17.4	15.9	16.5	17.1	16.5	16.2	16.18	1.06542
			TC 5,000	251.7	237.2	260.5	255.9	254.6	260.7	210.8	243.4	243.7	219.4	243.79	17.0556	17.4	15.8	15.4	16.7	18	16.5	17.1	17.3	17.3	17	16.85	0.779245
			TC 10,000	238.8	221.6	262.8	272.9	214.9	239	242.3	240.7	253.4	222.7	240.91	18.4078	14.7	14.5	17.5	16.5	14.2	14.2	16.1	14.5	16	17.1	15.53	1.25526
	KZR-CAD HR 2	HR2	37°C water for 1 day	153.8	153.6	190.8	154	161.7	161.5	164.7	137.4	156.7	186	162.02	15.8048	9.9	9.8	9.7	10	10.1	10.4	9.6	8.3	10.1	10.3	9.82	0.590292
			37°C water for 7 days	137.3	140.4	134.9	137.5	136.7	149.1	129.9	129.1	124.8	140.1	135.98	6.86113	9.9	9	9.9	9.8	10.1	9.6	9.4	9.7	9.7	9.7	9.68	0.304777
			TC 5,000	125.3	186.8	154.6	133.5	147.8	130.2	138.1	142.1	130.5	147.9	143.68	17.776	9.2	9.2	9	9.2	9.7	9.7	9.6	9.6	9.6	9.9	9.47	0.294581
			TC 10,000	113.4	135.9	146	127.3	136.3	177.4	112.9	146	134	134	136.32	18.382	8.2	9.4	9.3	9.7	9.5	9.1	9.3	8.6	9.1	9.4	9.16	0.44771
	KZR-CAD HR 3	HR3	37°C water for 1 day	288.6	283.1	289	288.2	283.1	277.6	276.2	275.8	274.6	281.1	281.73	5.57475	14	13.3	14.3	14.1	12.5	13.3	14.2	12.6	13.9	14.1	13.63	0.665081
			37°C water for 7 days	259.4	282.3	255.7	251.3	255.2	275	266.6	277.5	259.4	255.8	263.82	10.8615	12.8	14.3	12.8	12.3	11.6	14.1	11.7	14	13.8	11.6	12.9	1.08628
			TC 5,000	262.9	245.7	273.6	249	248.5	274	237.1	252.7	257.8	243.2	254.45	12.4894	13.2	13.5	14.1	13.2	12.3	13.7	12.5	12	12.2	11.9	12.86	0.776316
			TC 10,000	223.1	251.5	247.7	250	220.8	239	252.2	247	234.2	233.1	239.86	11.6699	12.4	13.3	12.8	12.9	13.1	13.3	12.6	12.8	13.2	12.2	12.86	0.377712
	VITA ENAMIC	EN	37°C water for 1 day	131.4	111	121.1	125.5	116.5	118.8	118.1	120.7	113.4	115.8	119.23	5.92059	26.3	22.8	24.6	22.6	24.1	24.6	24	23.7	22.8	22.1	23.76	1.24651
			37°C water for 7 days	114.3	131.6	99.7	118.3	117.8	134.1	126.3	115	128	121.2	120.63	10.0656	25.3	24.8	24.1	25.3	23	23.7	25.2	22.6	23.8	24.8	24.26	0.973196
			TC 5,000	112.4	114.4	105.3	116.6	124.1	127.3	126.3	100.1	134.9	109.1	117.05	10.936	24.5	23.1	23.8	23.4	25.1	25.5	26.4	20.9	25.7	24.5	24.29	1.58426
			TC 10,000	102	112.8	127.2	118.8	105.7	116.6	118.1	102.6	126.8	111.8	114.24	9.02616	22.6	24.5	26.1	24.4	23.8	23.5	24.2	22.9	24.8	24.7	24.15	1.01242
	ESTELITE P BLOCK	ESP	37°C water for 1 day	257.8	263	245	252.8	265.1	256.9	260.4	249.1	254.7	264.9	256.97	6.71285	17.2	17	17.8	17.6	16.2	16.7	17.1	17.4	17.7	16.4	17.11	0.544569
			37°C water for 7 days	247.7	262.3	253.5	236.2	247	241.4	259	276.3	257.9	241.4	252.27	12.0174	15.6	17.3	16	15.8	16.2	17.2	14.9	17.7	17.4	17.7	16.58	0.997553
			TC 5,000	228.2	246.2	237.3	237	237.5	251.9	254.7	248.7	240.8	239.2	242.15	8.08747	16	16.6	16.2	16.8	16.4	16.3	14.1	16.5	14.5	16.4	15.98	0.916273
			TC 10,000	234.4	238.7	240.3	229.8	242.7	254	229.6	240.7	228.6	235.6	237.44	7.6949	15.6	16	16.4	15.5	15.8	15.8	15.2	14.8	12.8	15.5	15.34	0.992416
	ARTESANO DUR	AD	37°C water for 1 day	209.5	234	242	254	244	227	237.5	213.1	247.2	229.4	233.77	14.365	12	11.6	12.1	12.7	11.8	13.1	12.3	12.3	12.8	12.2	12.29	0.462961
			37°C water for 7 days	220.5	232.6	214.6	229.5	200.3	206.7	224.7	211.5	212.9	235.3	218.86	11.5914	11.7	12.2	11.7	12.2	12.2	11.6	11.7	12.1	12.1	11.7	11.92	0.257337
			TC 5,000	223.9	227.1	209.7	230.2	220.3	220.6	236.6	241.3	211.8	215.7	223.72	10.2891	12.1	11.2	10.8	11.3	12.5	11.5	13.4	13.2	12.5	12.2	12.07	0.864163
			TC 10,000	231	215.7	202.7	231.2	204.4	210.5	216.4	207	204.3	228.2	215.14	11.3398	11.1	11.4	10.8	11.8	10.1	11.4	11.2	11.4	10.5	12.3	11.2	0.628932

## Sheet: Sheet2
	Product name	abbreviation	manufactuarer	LOT	Ref.
	Cerasmart 300	CE	GC Corp.	1711072
	KATANA AVENCIA Block	KA	Kuraray Noritake Dental Inc.	000126
	KATANA AVENCIA P Block	KAP	Kuraray Noritake Dental Inc.	000019
	KZR-CAD HR 2	HR2	YAMAKIN Co., Ltd.	01061807
	KZR-CAD HR 3	HR3	YAMAKIN Co., Ltd.	01061822
	VITA ENAMIC	EN	VITA Zahnfabrik H. Rauter GmbH & Co. KG	77430
	ESTELITE P BLOCK	ESP	Tokuyama Dental Corp.	0030Y8
	ARTESANO DUR	AD	Yamahachi Dental MFG., Co.	NF13R
